# Supplementary material for: The Effects of Breed and Residual Feed Intake Divergence on the Abundance and Active Population of Rumen Microbiota in Beef Cattle
Source: Animals (Basel). 2022 Aug 3;12(15):1966. doi: 10.3390/ani12151966 (PMC9367312; doi:10.3390/ani12151966)
Supplement: Supplementary file 1 [file animals-12-01966-s001.zip]

Archive with 1 entries (1 files):
- animals-1826240-supplementary.pdf
